# Supplementary material for: A Multi-Level Approach as a Powerful Tool to Identify and Characterize Some Italian Autochthonous Common Bean (Phaseolus vulgaris L.) Landraces under a Changing Environment
Source: Plants (Basel). 2022 Oct 21;11(20):2790. doi: 10.3390/plants11202790 (PMC9609626; doi:10.3390/plants11202790)
Supplement: Supplementary file 1 [file plants-11-02790-s001.zip]

Archive with 1 entries (1 files):
- plants-1953990-supplementary.pdf
